# Supplementary material for: Myeloid-Derived Suppressor Cells Gain Suppressive Function during Neonatal Bacterial Sepsis
Source: Int J Mol Sci. 2021 Jun 30;22(13):7047. doi: 10.3390/ijms22137047 (PMC8268718; doi:10.3390/ijms22137047)
Supplement: Supplementary file 1 [file ijms-22-07047-s001.zip]

Archive with 1 entries (1 files):
- ijms-1282491-supplementary.pdf
